# Supplementary material for: Percutaneous MR-guided interventions using an optical Moiré Phase tracking system: Initial results
Source: PLoS One. 2018 Oct 16;13(10):e0205394. doi: 10.1371/journal.pone.0205394 (PMC6191114; doi:10.1371/journal.pone.0205394)
Supplement: S1 Table — (XLSX) [file pone.0205394.s002.xlsx]

## Sheet: Expert - Subject 1
Expert: Subject 1
	P_TipTracked			P_Target			P_TipTrue			P_Target				Targeting time
Exp.	x	y	z	x	y	z	x	y	z	x	y	z
1	6.16778	-117.136	1.25432	5.49897	-118.094	1.26	6.7633	-117.2	1.3589	5.49897	118.094	-1.26		137
2	4.96316	-118.83	-28.8679	5.27062	-118.517	-29.2359	3.8713	-118.842	-29.5922	5.27062	118.517	29.2359		101
3	-21.626	-115.625	1.20992	-21.9209	-115.556	1.6575	-20.3914	-115.551	1.0512	-21.9209	115.556	-1.6575		102
4	33.2713	-117.126	0.667495	33.4935	-118.517	1.23943	32.1224	-117.229	1.6728	33.4935	118.517	-1.23943		135
5	5.76745	-114.511	31.5623	5.8839	-115.979	30.8507	6.0547	-114.883	32.2207	5.8839	115.979	-30.8507		194
6	5.72273	-116.643	-3.37603	5.1682	-117.671	-2.98237	5.6842	-116.654	-3.1283	5.1682	117.671	2.98237		100
7	5.59265	-117.782	-32.4167	5.28388	-118.517	-33.0215	5.6676	-117.402	-33.6501	5.28388	118.517	33.0215		96
8	-22.0769	-115.784	-4.53648	-22.6795	-116.402	-2.53657	-22.0295	-115.718	-3.5975	-22.6795	116.402	2.53657		113
9	30.5733	-116.108	-3.06557	32.305	-117.248	-2.97001	29.9446	-116.271	-2.8417	32.305	117.248	2.97001		133
10	5.48288	-115.557	26.003	5.1821	-116.825	27.0553	5.4685	-115.916	27.0702	5.1821	116.825	-27.0553		137
	Physical coordinate system						Physical coordinate system			Patient coordiante system				124.8
														29.7
	User error (P_TipTracked - P_Target)					System error (P_TipTracked - P_TipTrue)					Total error (P_TipTrue - P_Target)
Exp.	Dx	Dy	Dz	Mean	3D	Dx	Dy	Dz	Mean	3D	Dx	Dy	Dz	Mean	3D
1	0.7	1	0	0.6	1.2	0.6	0.1	0.1	0.3	0.6	1.3	0.9	0.1	0.8	1.6
2	0.3	0.3	0.4	0.3	0.6	1.1	0	0.7	0.6	1.3	1.4	0.3	0.4	0.7	1.5
3	0.3	0.1	0.4	0.3	0.5	1.2	0.1	0.2	0.5	1.2	1.5	0	0.6	0.7	1.6
4	0.2	1.4	0.6	0.7	1.5	1.1	0.1	1	0.7	1.5	1.4	1.3	0.4	1	2
5	0.1	1.5	0.7	0.8	1.6	0.3	0.4	0.7	0.5	0.9	0.2	1.1	1.4	0.9	1.8
6	0.6	1	0.4	0.7	1.2	0	0	0.2	0.1	0.2	0.5	1	0.1	0.5	1.1
7	0.3	0.7	0.6	0.5	1	0.1	0.4	1.2	0.6	1.3	0.4	1.1	0.6	0.7	1.3
8	0.6	0.6	2	1.1	2.2	0	0.1	0.9	0.3	0.9	0.6	0.7	1.1	0.8	1.4
9	1.7	1.1	0.1	1	2.1	0.6	0.2	0.2	0.3	0.7	2.4	1	0.1	1.2	2.6
10	0.3	1.3	1.1	0.9	1.7	0	0.4	1.1	0.5	1.2	0.3	0.9	0	0.4	0.9
Mean	0.51	0.9	0.63	0.69	1.36	0.5	0.18	0.63	0.44	0.98	1	0.83	0.48	0.77	1.58
Std	0.46	0.47	0.57	0.27	0.57	0.49	0.16	0.42	0.18	0.4	0.71	0.4	0.46	0.23	0.48

## Sheet: Expert - Subject 2
Expert: Subject 2
	P_TipTracked			P_Target			P_TipTrue			P_Target				Targeting time
Exp.	x	y	z	x	y	z	x	y	z	x	y	z
1	-25.6934	-110.324	0.578428	-27.9179	-110.48	1.25999	-25.3355	-110.963	0.8924	-27.9179	110.48	-1.25999		218
2	29.8465	-108.883	-0.631347	29.1812	-110.269	2.10597	28.7399	-109.417	-0.3054	29.1812	110.269	-2.10597		178
3	1.15103	-109.856	29.3388	1.29832	-110.058	31.2252	1.6445	-110.235	30.2356	1.29832	110.058	-31.2252		103
4	1.83574	-111.974	2.19544	0.72436	-110.924	0.89837	3.1349	-112.705	2.6335	0.72436	110.924	-0.89837		135
5	-0.0671829	-110.074	-30.3593	1.1e-05	-111.356	-28.9933	-1.12	-110.607	-30.7814	1.1e-05	111.356	28.9933		185
6	2.73905	-110.546	25.9526	1.93646	-111.356	27.265	2.4564	-110.445	27.1067	1.93646	111.356	-27.265		157
7	29.1063	-109.694	-5.98697	29.7254	-110.491	-4.80274	28.0704	-110.8	-6.1508	29.7254	110.491	4.80274		179
8	-1.91204	-108.647	-2.56975	-0.820679	-110.058	-2.27353	-2.2355	-109.546	-2.382	-0.820679	110.058	2.27353		178
9	-28.3103	-109.375	-1.93124	-27.6526	-110.058	-2.27353	-27.1335	-109.653	-1.6266	-27.6526	110.058	2.27353		155
10	1.21363	-111.226	-35.3038	1.3148	-112.655	-33.8679	1.6062	-110.992	-35.7153	1.3148	112.655	33.8679		181
	Physical coordinate system						Physical coordinate system			Patient coordiante system				166.9
														31.4
	User error (P_TipTracked - P_Target)					System error (P_TipTracked - P_TipTrue)					Total error (P_TipTrue - P_Target)
Exp.	Dx	Dy	Dz	Mean	3D	Dx	Dy	Dz	Mean	3D	Dx	Dy	Dz	Mean	3D
1	2.2	0.2	0.7	1	2.3	0.4	0.6	0.3	0.4	0.8	2.6	0.5	0.4	1.2	2.7
2	0.7	1.4	2.7	1.6	3.1	1.1	0.5	0.3	0.6	1.2	0.4	0.9	2.4	1.2	2.6
3	0.1	0.2	1.9	0.7	1.9	0.5	0.4	0.9	0.6	1.1	0.3	0.2	1	0.5	1.1
4	1.1	1.1	1.3	1.2	2	1.3	0.7	0.4	0.8	1.5	2.4	1.8	1.7	2	3.4
5	0.1	1.3	1.4	0.9	1.9	1.1	0.5	0.4	0.7	1.3	1.1	0.7	1.8	1.2	2.2
6	0.8	0.8	1.3	1	1.7	0.3	0.1	1.2	0.5	1.2	0.5	0.9	0.2	0.5	1
7	0.6	0.8	1.2	0.9	1.6	1	1.1	0.2	0.8	1.5	1.7	0.3	1.3	1.1	2.2
8	1.1	1.4	0.3	0.9	1.8	0.3	0.9	0.2	0.5	1	1.4	0.5	0.1	0.7	1.5
9	0.7	0.7	0.3	0.6	1	1.2	0.3	0.3	0.6	1.3	0.5	0.4	0.6	0.5	0.9
10	0.1	1.4	1.4	1	2	0.4	0.2	0.4	0.3	0.6	0.3	1.7	1.8	1.3	2.5
Mean	0.8	0.93	1.25	0.98	1.93	0.76	0.53	0.46	0.58	1.15	1.12	0.79	1.13	1.02	2.01
Std	0.64	0.47	0.72	0.27	0.53	0.41	0.31	0.33	0.16	0.29	0.87	0.56	0.79	0.48	0.84

## Sheet: Expert - Subject 3
Expert: Subject 3
	P_TipTracked			P_Target			P_TipTrue			P_Target				Targeting time
Exp.	x	y	z	x	y	z	x	y	z	x	y	z
1	7.60691	-110.51	-28.733	6.59299	-112.112	-29.9869	6.4597	-110.136	-29.3613	6.59299	112.112	29.9869		161
2	7.16014	-111.045	0.424277	6.34498	-113.018	-0.800006	6.6813	-111.02	1.1671	6.34498	113.018	0.800006		99
3	35.4974	-111.878	0.72513	33.6695	-113.08	-0.176576	34.2056	-111.29	1.0027	33.6695	113.08	0.176576		329
4	5.91523	-110.665	29.0135	5.50921	-112.298	28.9957	4.6795	-110.773	30.2926	5.50921	112.298	-28.9957		96
5	-21.0693	-108.983	0.990522	-22.0768	-110.132	0.595464	-20.0829	-109.779	1.421	-22.0768	110.132	-0.595464		104
6	6.06762	-107.795	-32.1583	6.42379	-111.008	-33.5391	4.6854	-108.485	-33.1755	6.42379	111.008	33.5391		348
7	6.4154	-111.264	-3.96641	5.87526	-111.433	-3.63874	6.7842	-111.9	-3.2673	5.87526	111.433	3.63874		99
8	36.108	-109.677	-2.04208	35.0352	-109.515	-1.73647	35.3876	-109.214	-2.5699	35.0352	109.515	1.73647		291
9	5.92974	-104.688	26.6852	5.29737	-109.433	27.0522	3.9785	-105.639	28.4994	5.29737	109.433	-27.0522		266
10	-21.9268	-112.314	0.230936	-22.6149	-113.452	-0.640474	-20.6618	-112.538	0.0746	-22.6149	113.452	0.640474		108
	Physical coordinate system						Physical coordinate system			Patient coordiante system				190.1
														105.7
	User error (P_TipTracked - P_Target)					System error (P_TipTracked - P_TipTrue)					Total error (P_TipTrue - P_Target)
Exp.	Dx	Dy	Dz	Mean	3D	Dx	Dy	Dz	Mean	3D	Dx	Dy	Dz	Mean	3D
1	1	1.6	1.3	1.3	2.3	1.1	0.4	0.6	0.7	1.3	0.1	2	0.6	0.9	2.1
2	0.8	2	1.2	1.3	2.5	0.5	0	0.7	0.4	0.9	0.3	2	2	1.4	2.8
3	1.8	1.2	0.9	1.3	2.4	1.3	0.6	0.3	0.73	1.5	0.5	1.8	1.2	1.2	2.2
4	0.4	1.6	0	0.7	1.7	1.2	0.1	1.3	0.87	1.8	0.8	1.5	1.3	1.2	2.1
5	1	1.1	0.4	0.8	1.6	1	0.8	0.4	0.73	1.3	2	0.4	0.8	1.1	2.2
6	0.4	3.2	1.4	1.7	3.5	1.4	0.7	1	1.03	1.9	1.7	2.5	0.4	1.5	3
7	0.5	0.2	0.3	0.3	0.7	0.4	0.6	0.7	0.57	1	0.9	0.5	0.4	0.6	1.1
8	1.1	0.2	0.3	0.5	1.1	0.7	0.5	0.5	0.57	1	0.4	0.3	0.8	0.5	0.9
9	0.6	4.7	0.4	1.9	4.8	2	1	1.8	1.6	2.9	1.3	3.8	1.4	2.2	4.3
10	0.7	1.1	0.9	0.9	1.6	1.3	0.2	0.2	0.57	1.3	2	0.9	0.7	1.2	2.3
Mean	0.83	1.69	0.71	1.07	2.22	1.09	0.49	0.75	0.78	1.49	1	1.57	0.96	1.18	2.3
Std	0.42	1.37	0.49	0.52	1.2	0.47	0.32	0.49	0.34	0.6	0.71	1.1	0.51	0.48	0.96

## Sheet: Expert - Subject 4
Expert: Subject 4
	P_TipTracked			P_Target			P_TipTrue			P_Target				Targeting time
Exp.	x	y	z	x	y	z	x	y	z	x	y	z
1	6.87812	-112.533	32.1806	5.07597	-111.538	32.8283	6.8751	-112.425	32.6566	5.07597	111.538	-32.8283		144
2	-23.4504	-113.509	4.3702	-23.2649	-111.538	1.73799	-22.7324	-113.686	4.6896	-23.2649	111.538	-1.73799		178
3	5.39561	-109.6	0.620127	5.07599	-111.538	0.045985	4.7795	-110.042	0.7607	5.07599	111.538	-0.045985		87
4	4.00517	-111.737	-28.9187	3.80701	-111.749	-29.5526	3.8961	-111.688	-29.1651	3.80701	111.749	29.5526		86
5	33.5667	-110.866	-0.811189	33.4148	-110.203	0.456297	32.7199	-111.558	-0.4764	33.4184	110.203	-0.456297		130
6	4.22374	-110.396	37.2863	4.65548	-110.179	36.0994	3.2298	-110.435	38.0791	4.65548	110.179	-36.0994		113
7	-20.9719	-111.116	3.25972	-22.8419	-110.48	4.27597	-19.4412	-110.808	3.4661	-22.8419	110.48	-4.27597		67
8	6.69497	-112.698	1.41664	5.08621	-112.298	1.0778	6.0832	-112.604	1.4688	5.08621	112.298	-1.0778		89
9	4.20099	-111.127	-26.9952	3.85261	-110.764	-27.1873	4.2417	-110.704	-26.5481	3.85261	110.764	27.1873		58
10	34.5444	-108.674	5.18874	35.3327	-109.401	3.51639	33.7769	-108.244	4.3154	35.3327	109.401	-3.51639		70
	Physical coordinate system						Physical coordinate system			Patient coordiante system				102.2
														38.4
	User error (P_TipTracked - P_Target)					System error (P_TipTracked - P_TipTrue)					Total error (P_TipTrue - P_Target)
Exp.	Dx	Dy	Dz	Mean	3D	Dx	Dy	Dz	Mean	3D	Dx	Dy	Dz	Mean	3D
1	1.8	1	0.6	1.1	2.2	0	0.1	0.5	0.2	0.5	1.8	0.9	0.2	1	2
2	0.2	2	2.6	1.6	3.3	0.7	0.2	0.3	0.4	0.8	0.5	2.1	3	1.9	3.7
3	0.3	1.9	0.6	0.9	2	0.6	0.4	0.1	0.37	0.7	0.3	1.5	0.7	0.8	1.7
4	0.2	0	0.6	0.3	0.7	0.1	0	0.2	0.1	0.2	0.1	0.1	0.4	0.2	0.4
5	0.2	0.7	1.3	0.7	1.4	0.8	0.7	0.3	0.6	1.1	0.7	1.4	0.9	1	1.8
6	0.4	0.2	1.2	0.6	1.3	1	0	0.8	0.6	1.3	1.4	0.3	2	1.2	2.5
7	1.9	0.6	1	1.2	2.2	1.5	0.3	0.2	0.67	1.5	3.4	0.3	0.8	1.5	3.5
8	1.6	0.4	0.3	0.8	1.7	0.6	0.1	0.1	0.27	0.6	1	0.3	0.4	0.6	1.1
9	0.3	0.4	0.2	0.3	0.5	0	0.4	0.4	0.27	0.6	0.4	0.1	0.6	0.4	0.7
10	0.8	0.7	1.7	1.1	2	0.8	0.4	0.9	0.7	1.3	1.6	1.2	0.8	1.2	2.2
Mean	0.77	0.79	1.01	0.86	1.73	0.61	0.26	0.38	0.42	0.86	1.12	0.82	0.98	0.98	1.96
Std	0.71	0.67	0.73	0.41	0.81	0.47	0.22	0.28	0.21	0.42	0.99	0.7	0.86	0.51	1.09

## Sheet: Novice - Subject 1
Novice: Subject 1
	P_TipTracked			P_Target			P_TipTrue			P_Target				Targeting time
Exp.	x	y	z	x	y	z	x	y	z	x	y	z
1	-0.686949	-111.065	4.65962	-0.846001	-112.172	5.08747	-0.6412	-111.549	4.9449	-0.846001	112.172	-5.08747		159
2	-0.0140945	-112.058	-27.6023	-0.423001	-113.441	-26.8954	0.0648	-112.316	-28.3748	-0.423001	113.441	26.8954		218
3	-30.3927	-110.451	2.85522	-30.0329	-111.326	3.56044	-28.731	-111.212	3.4014	-30.0329	111.326	-3.56044		217
4	27.114	-110.829	3.87286	27.9179	-111.326	3.56045	25.8929	-110.719	3.851	27.9179	111.326	-3.56045		226
5	-3.7503	-110.456	34.7234	-2.11495	-111.326	35.1922	-3.8525	-110.522	36.0806	-2.11495	111.326	-35.1922		136
6	-2.97751	-111.783	3.99745	-2.11495	-112.595	5.27042	-2.9805	-111.779	4.1517	-2.11495	112.595	-5.27043		141
7	-0.454667	-113.57	-27.0778	-0.895469	-113.864	-27.5561	-0.3293	-113.427	-27.6316	-0.895469	113.864	27.5561		154
8	-29.2758	-112.984	3.6644	-29.248	-112.172	3.75967	-28.0824	-113.755	4.9265	-29.248	112.172	-3.75967		165
9	27.5179	-111.494	4.12096	27.1275	-112.172	4.40187	26.372	-111.157	4.0436	27.1275	112.172	-4.40187		231
10	-1.94871	-110.782	36.3011	-2.11495	-111.326	35.6518	-2.5555	-111.102	38.6241	-2.11495	111.326	-35.6518		155
	Physical coordinate system						Physical coordinate system			Patient coordiante system				180.2
														37.9
	User error (P_TipTracked - P_Target)					System error (P_TipTracked - P_TipTrue)					Total error (P_TipTrue - P_Target)
Exp.	Dx	Dy	Dz	Mean	3D	Dx	Dy	Dz	Mean	3D	Dx	Dy	Dz	Mean	3D
1	0.2	1.1	0.4	0.6	1.2	0	0.5	0.3	0.27	0.6	0.2	0.6	0.1	0.3	0.6
2	0.4	1.4	0.7	0.8	1.6	0.1	0.3	0.8	0.4	0.9	0.5	1.1	1.5	1	1.9
3	0.4	0.9	0.7	0.7	1.2	1.7	0.8	0.5	1	1.9	1.3	0.1	0.2	0.5	1.3
4	0.8	0.5	0.3	0.5	1	1.2	0.1	0	0.43	1.2	2	0.6	0.3	1	2.1
5	1.6	0.9	0.5	1	1.9	0.1	0.1	1.4	0.53	1.4	1.7	0.8	0.9	1.1	2.1
6	0.9	0.8	1.3	1	1.7	0	0	0.2	0.07	0.2	0.9	0.8	1.1	0.9	1.6
7	0.4	0.3	0.5	0.4	0.7	0.1	0.1	0.6	0.27	0.6	0.6	0.4	0.1	0.4	0.7
8	0	0.8	0.1	0.3	0.8	1.2	0.8	1.3	1.1	1.9	1.2	1.6	1.2	1.3	2.3
9	0.4	0.7	0.3	0.5	0.8	1.1	0.3	0.1	0.5	1.1	0.8	1	0.4	0.7	1.3
10	0.2	0.5	0.6	0.4	0.9	0.6	0.3	2.3	1.07	2.4	0.4	0.2	3	1.2	3
Mean	0.53	0.79	0.54	0.62	1.18	0.61	0.33	0.75	0.56	1.22	0.96	0.72	0.88	0.84	1.69
Std	0.46	0.32	0.33	0.25	0.42	0.64	0.29	0.72	0.37	0.69	0.58	0.45	0.9	0.35	0.74

## Sheet: Novice - Subject 2
Novice: Subject 2
	P_TipTracked			P_Target			P_TipTrue			P_Target				Targeting time
Exp.	x	y	z	x	y	z	x	y	z	x	y	z
1	-26.3902	-113.445	-4.90061	-26.2259	-114.499	-3.761	-25.9637	-114.122	-4.5649	-26.2259	114.499	3.76096		191
2	30.5767	-109.277	1.96253	30.4559	-112.595	1.26	30.2892	-108.917	1.7103	30.4559	112.595	-1.26		100
3	0.347978	-112.381	29.4149	2.53799	-114.287	30.0239	1.462	-112.783	30.7423	2.53799	114.287	-30.0239		173
4	2.10401	-113.831	-0.90553	2.45116	-113.864	-0.01658	2.9134	-113.978	-0.615	2.45116	113.864	0.01658		280
5	5.24781	-109.897	-33.6651	4.65297	-110.48	-31.7	5.994	-109.99	-34.6187	4.65297	110.48	31.7		197
6	4.51158	-111.153	31.0745	5.07597	-112.595	32.16	4.3648	-111.409	32.3663	5.07597	112.595	-32.16		168
7	33.9675	-112.684	-0.598689	34.7611	-114.922	1.10321	32.3814	-113.348	-1.5379	34.7611	114.922	-1.10321		186
8	5.83281	-112.129	-0.236771	5.08621	-112.298	1.0778	6.3345	-112.257	0.0701	5.08621	112.298	-1.0778		164
9	-24.1551	-118.929	0.629279	-23.6143	-113.864	1.06641	-23.4353	-118.921	1.335	-23.6143	113.864	-1.06641		255
10	3.18945	-109.397	-28.6355	6.16295	-110.903	-26.874	2.5958	-110.437	-29.1773	6.16295	110.903	26.874		281
	Physical coordinate system						Physical coordinate system			Patient coordiante system				199.5
														57.1
	User error (P_TipTracked - P_Target)					System error (P_TipTracked - P_TipTrue)					Total error (P_TipTrue - P_Target)
Exp.	Dx	Dy	Dz	Mean	3D	Dx	Dy	Dz	Mean	3D	Dx	Dy	Dz	Mean	3D
1	0.2	1.1	1.1	0.8	1.6	0.4	0.7	0.3	0.47	0.9	0.3	0.4	0.8	0.5	0.9
2	0.1	3.3	0.7	1.4	3.4	0.3	0.4	0.3	0.33	0.6	0.2	3.7	0.5	1.5	3.7
3	2.2	1.9	0.6	1.6	3	1.1	0.4	1.3	0.93	1.7	1.1	1.5	0.7	1.1	2
4	0.3	0	0.9	0.4	1	0.8	0.1	0.3	0.4	0.9	0.5	0.1	0.6	0.4	0.8
5	0.6	0.6	2	1.1	2.1	0.7	0.1	1	0.6	1.2	1.3	0.5	2.9	1.6	3.2
6	0.6	1.4	1.1	1	1.9	0.1	0.3	1.3	0.57	1.3	0.7	1.2	0.2	0.7	1.4
7	0.8	2.2	1.7	1.6	2.9	1.6	0.7	0.9	1.07	2	2.4	1.6	2.6	2.2	3.9
8	0.7	0.2	1.3	0.7	1.5	0.5	0.1	0.3	0.3	0.6	1.2	0	1	0.7	1.6
9	0.5	5.1	0.4	2	5.1	0.7	0	0.7	0.47	1	0.2	5.1	0.3	1.9	5.1
10	3	1.5	1.8	2.1	3.8	0.6	1	0.5	0.7	1.3	3.6	0.5	2.3	2.1	4.3
Mean	0.9	1.73	1.16	1.27	2.63	0.68	0.38	0.69	0.58	1.15	1.15	1.46	1.19	1.27	2.69
Std	0.94	1.54	0.54	0.56	1.25	0.43	0.33	0.41	0.25	0.45	1.09	1.68	1.01	0.68	1.54

## Sheet: Novice - Subject 3
Novice: Subject 3
	P_TipTracked			P_Target			P_TipTrue			P_Target				Targeting time
Exp.	x	y	z	x	y	z	x	y	z	x	y	z
1	2.4141	-112.04	-30.5446	1.73111	-112.476	-31.0941	2.7975	-112.234	-31.2562	1.73111	112.476	31.0941		311
2	0.518536	-110.007	1.26511	1.7311	-110.924	2.2294	0.6858	-109.56	1.5023	1.7311	110.924	-2.2294		183
3	31.6668	-110.22	-0.115819	29.8614	-110.924	0.498315	31.5103	-109.827	-0.4098	29.8614	110.924	-0.498315		114
4	0.385157	-109.28	28.6037	1.7311	-109.192	29.9269	-0.2576	-109.402	29.797	1.7311	109.192	-29.9269		150
5	-27.5207	-110.929	-0.343096	-26.5015	-110.924	0.500005	-26.6303	-111.774	0.547	-26.5015	110.924	-0.500005		122
6	6.58621	-115.063	-31.4954	4.88078	-114.358	-31.9324	6.802	-115.946	-31.7275	4.88078	114.358	31.9324		132
7	5.24657	-112.174	0.0675483	5.51269	-112.655	0.943479	4.5426	-112.519	0.3164	5.51269	112.655	-0.943479		74
8	30.2219	-107.469	-0.175296	31.111	-108.327	2.48932	29.9826	-106.546	-0.1025	31.111	108.327	-2.48932		91
9	4.67805	-111.912	27.8837	3.59679	-110.923	29.7238	4.7608	-112.307	28.3689	3.59679	110.923	-29.7238		143
10	-28.3186	-111.98	1.99812	-26.0268	-110.924	2.99781	-28.7464	-112.298	2.3418	-26.0268	110.924	-2.99781		129
	Physical coordinate system						Physical coordinate system			Patient coordiante system				144.9
														65.7
	User error (P_TipTracked - P_Target)					System error (P_TipTracked - P_TipTrue)					Total error (P_TipTrue - P_Target)
Exp.	Dx	Dy	Dz	Mean	3D	Dx	Dy	Dz	Mean	3D	Dx	Dy	Dz	Mean	3D
1	0.7	0.4	0.5	0.5	1	0.4	0.2	0.7	0.4	0.8	1.1	0.2	0.2	0.5	1.1
2	1.2	0.9	1	1	1.8	0.2	0.4	0.2	0.3	0.5	1	1.4	0.7	1	1.9
3	1.8	0.7	0.6	1	2	0.2	0.4	0.3	0.3	0.5	1.6	1.1	0.9	1.2	2.1
4	1.3	0.1	1.3	0.9	1.9	0.6	0.1	1.2	0.6	1.3	2	0.2	0.1	0.8	2
5	1	0	0.8	0.6	1.3	0.9	0.8	0.9	0.9	1.5	0.1	0.9	0	0.3	0.9
6	1.7	0.7	0.4	0.9	1.9	0.2	0.9	0.2	0.4	0.9	1.9	1.6	0.2	1.2	2.5
7	0.3	0.5	0.9	0.6	1	0.7	0.3	0.2	0.4	0.8	1	0.1	0.6	0.6	1.2
8	0.9	0.9	2.7	1.5	2.9	0.2	0.9	0.1	0.4	0.9	1.1	1.8	2.6	1.8	3.3
9	1.1	1	1.8	1.3	2.4	0.1	0.4	0.5	0.3	0.6	1.2	1.4	1.4	1.3	2.3
10	2.3	1.1	1	1.5	2.7	0.4	0.3	0.3	0.3	0.6	2.7	1.4	0.7	1.6	3.1
Mean	1.23	0.63	1.1	0.98	1.89	0.39	0.47	0.46	0.43	0.84	1.37	1.01	0.74	1.03	2.04
Std	0.58	0.37	0.69	0.36	0.66	0.26	0.29	0.36	0.19	0.33	0.71	0.63	0.78	0.48	0.81

## Sheet: Novice - Subject 4
Novice: Subject 4
	P_TipTracked			P_Target			P_TipTrue			P_Target				Targeting time
Exp.	x	y	z	x	y	z	x	y	z	x	y	z
1	4.3597	-111.614	27.0789	5.49897	-111.326	27.9639	3.4794	-111.98	27.4879	5.49897	111.326	-27.9639		141
2	-24.6528	-110.863	-0.703806	-23.6879	-111.115	0.468983	-24.5261	-111.408	-0.6468	-23.6879	111.115	-0.468983		148
3	5.17262	-112.836	-3.02548	3.38397	-110.903	-2.49201	4.0667	-112.67	-3.1705	3.38397	110.903	2.49201		153
4	5.04023	-109.06	-32.3849	4.65297	-110.057	-30.8329	5.1985	-109.555	-32.3301	4.65297	110.057	30.8329		112
5	33.0536	-109.266	-3.46263	32.7279	-109.634	-1.19556	31.1413	-109.475	-3.673	32.7279	109.634	1.19556		122
6	5.86051	-110.965	23.2907	5.7134	-110.903	23.3419	6.1164	-110.884	23.2472	5.7134	110.903	-23.3419		127
7	-24.1671	-112.164	-3.85532	-23.3385	-111.115	-2.62799	-24.2881	-112.085	-3.2182	-23.3385	111.115	2.62799		93
8	3.68472	-111.429	-6.11233	3.43057	-111.115	-5.23433	4.1551	-111.518	-6.337	3.43057	111.115	5.23433		127
9	6.72962	-110.588	-35.9312	5.50476	-112.222	-34.4545	5.9794	-111.467	-37.0414	5.50476	112.222	34.4545		210
10	34.1116	-110.674	-5.65165	33.3982	-110.924	-5.45258	33.4554	-110.308	-5.7226	33.3982	110.924	5.45258		117
	Physical coordinate system						Physical coordinate system			Patient coordiante system				135
														31.74
	User error (P_TipTracked - P_Target)					System error (P_TipTracked - P_TipTrue)					Total error (P_TipTrue - P_Target)
Exp.	Dx	Dy	Dz	Mean	3D	Dx	Dy	Dz	Mean	3D	Dx	Dy	Dz	Mean	3D
1	1.1	0.3	0.9	0.8	1.5	0.9	0.4	0.4	0.6	1.1	2	0.7	0.5	1.1	2.2
2	1	0.3	1.2	0.8	1.5	0.1	0.5	0.1	0.2	0.5	0.8	0.3	1.1	0.7	1.4
3	1.8	1.9	0.5	1.4	2.7	1.1	0.2	0.1	0.5	1.1	0.7	1.8	0.7	1.1	2.1
4	0.4	1	1.6	1	1.9	0.2	0.5	0.1	0.3	0.5	0.5	0.5	1.5	0.8	1.7
5	0.3	0.4	2.3	1	2.3	1.9	0.2	0.2	0.8	1.9	1.6	0.2	2.5	1.4	3
6	0.1	0.1	0.1	0.1	0.2	0.3	0.1	0	0.1	0.3	0.4	0	0.1	0.2	0.4
7	0.8	1	1.2	1	1.8	0.1	0.1	0.6	0.3	0.6	0.9	1	0.6	0.8	1.5
8	0.3	0.3	0.9	0.5	1	0.5	0.1	0.2	0.3	0.5	0.7	0.4	1.1	0.7	1.4
9	1.2	1.6	1.5	1.4	2.5	0.8	0.9	1.1	0.9	1.6	0.5	0.8	2.6	1.3	2.8
10	0.7	0.3	0.2	0.4	0.8	0.7	0.4	0.1	0.4	0.8	0.1	0.6	0.3	0.3	0.7
Mean	0.77	0.72	1.04	0.84	1.62	0.66	0.34	0.29	0.44	0.89	0.82	0.63	1.1	0.84	1.72
Std	0.52	0.63	0.67	0.42	0.79	0.56	0.25	0.33	0.26	0.53	0.57	0.51	0.87	0.39	0.83

## Sheet: Summary
			Experienced Users							Non-experienced Users						Total
			Subject 1	Subject 2	Subject 3	Subject 4	Mean	Std		Subject 1	Subject 2	Subject 3	Subject 4	Mean	Std	Mean	Std
	Targeting Time [s]	Mean	124.8	166.9	190.1	102.2	146	68		180.2	199.5	144.9	135	165	55	155	62
		Std	29.7	31.4	105.7	38.4				37.9	57.1	65.7	31.74
User error [mm]	Dx	Mean	0.51	0.8	0.83	0.77	0.72	0.56		0.53	0.9	1.23	0.77	0.86	0.68	0.79	0.62
		Std	0.46	0.64	0.42	0.71				0.46	0.94	0.58	0.52
	Dy	Mean	0.9	0.93	1.69	0.79	1.08	0.88		0.79	1.73	0.63	0.72	0.97	0.94	1.02	0.91
		Std	0.47	0.47	1.37	0.67				0.32	1.54	0.37	0.63
	Dz	Mean	0.63	1.25	0.71	1.01	0.9	0.66		0.54	1.16	1.1	1.04	0.96	0.61	0.93	0.63
		Std	0.57	0.72	0.49	0.73				0.33	0.54	0.69	0.67
	Mean	Mean	0.69	0.98	1.07	0.86	0.9	0.39		0.62	1.27	0.98	0.84	0.93	0.46	0.91	0.43
		Std	0.27	0.27	0.52	0.41				0.25	0.56	0.36	0.42
	3D	Mean	1.36	1.93	2.22	1.73	1.81	0.85		1.18	2.63	1.89	1.62	1.83	0.96	1.82	0.9
		Std	0.57	0.53	1.2	0.81				0.42	1.25	0.66	0.79
System error [mm]	Dx	Mean	0.5	0.76	1.09	0.61	0.74	0.5		0.61	0.68	0.39	0.66	0.59	0.49	0.66	0.5
		Std	0.49	0.41	0.47	0.47				0.64	0.43	0.26	0.56
	Dy	Mean	0.18	0.53	0.49	0.26	0.37	0.29		0.33	0.38	0.47	0.34	0.38	0.29	0.37	0.29
		Std	0.16	0.31	0.32	0.22				0.29	0.33	0.29	0.25
	Dz	Mean	0.63	0.46	0.75	0.38	0.56	0.4		0.75	0.69	0.46	0.29	0.55	0.5	0.55	0.45
		Std	0.42	0.33	0.49	0.28				0.72	0.41	0.36	0.33
	Mean	Mean	0.44	0.58	0.78	0.42	0.55	0.27		0.56	0.58	0.43	0.44	0.5	0.27	0.53	0.27
		Std	0.18	0.16	0.34	0.21				0.37	0.25	0.19	0.26
	3D	Mean	0.98	1.15	1.49	0.86	1.12	0.49		1.22	1.15	0.84	0.89	1.03	0.52	1.07	0.5
		Std	0.4	0.29	0.6	0.42				0.69	0.45	0.33	0.53
Total error [mm]	Dx	Mean	1	1.12	1	1.12	1.06	0.8		0.96	1.15	1.37	0.82	1.08	0.77	1.07	0.78
		Std	0.71	0.87	0.71	0.99				0.58	1.09	0.71	0.57
	Dy	Mean	0.83	0.79	1.57	0.82	1	0.78		0.72	1.46	1.01	0.63	0.96	0.98	0.98	0.88
		Std	0.4	0.56	1.1	0.7				0.45	1.68	0.63	0.51
	Dz	Mean	0.48	1.13	0.96	0.98	0.89	0.7		0.88	1.19	0.74	1.1	0.98	0.88	0.93	0.79
		Std	0.46	0.79	0.51	0.86				0.9	1.01	0.78	0.87
	Mean	Mean	0.77	1.02	1.18	0.98	0.99	0.45		0.84	1.27	1.03	0.84	1	0.51	0.99	0.47
		Std	0.23	0.48	0.48	0.51				0.35	0.68	0.48	0.39
	3D	Mean	1.58	2.01	2.3	1.96	1.96	0.88		1.69	2.69	2.04	1.72	2.04	1.07	2	0.97
		Std	0.48	0.84	0.96	1.09				1.54	1.54	0.81	0.83
